# Supplementary material for: Furaquinocins K and L: Novel Naphthoquinone-Based Meroterpenoids from Streptomyces sp. Je 1-369
Source: Antibiotics (Basel). 2022 Nov 10;11(11):1587. doi: 10.3390/antibiotics11111587 (PMC9686526; doi:10.3390/antibiotics11111587)
Supplement: Supplementary file 1 [file antibiotics-11-01587-s001.zip]

Archive with 1 entries (1 files):
- antibiotics-2005604-supplementary.pdf
